# Supplementary material for: Integration of Breast Cancer Secretomes with Clinical Data Elucidates Potential Serum Markers for Disease Detection, Diagnosis, and Prognosis
Source: PLoS One. 2016 Jun 29;11(6):e0158296. doi: 10.1371/journal.pone.0158296 (PMC4927101; doi:10.1371/journal.pone.0158296)
Supplement: S3 Table — (XLSX) [file pone.0158296.s003.xlsx]

## Sheet: Sheet1
Glycolytic enzymes
Uniprot	Protein and gene name	DT22 NSAF	DT28 NSAF	231 NSAF	MCF-7 NSAF	10A NSAF	DT22 SC	DT28 SC	231 SC	MCF-7 SC	MCF-10A SC
P04075	Fructose-bisphosphate aldolase A OS=Homo sapiens GN=ALDOA PE=1 SV=2	0.000474802	0.000920219	0.000575284	0.00234565	0	2	6	3	12	0
P06733	Alpha-enolase OS=Homo sapiens GN=ENO1 PE=1 SV=2	0.000398221	0.000900429	0.00080416	0.00049183	0	2	7	5	3	0
P04406	Glyceraldehyde-3-phosphate dehydrogenase OS=Homo sapiens GN=GAPDH PE=1 SV=3	0.00257952	0.00383287	0.00187525	0.00191153	0	10	23	9	9	0
P06744	Glucose-6-phosphate isomerase OS=Homo sapiens GN=GPI PE=1 SV=4	0.000309728	0.000300143	0	0.00089258	0	2	3	0	7	0
P00338	L-lactate dehydrogenase A chain OS=Homo sapiens GN=LDHA PE=1 SV=2	0	0.000840762	0	0	0	0	5	0	0	0
P07195	L-lactate dehydrogenase B chain OS=Homo sapiens GN=LDHB PE=1 SV=2	0.000517449	0	0	0	0	2	0	0	0	0
P18669	Phosphoglycerate mutase 1 OS=Homo sapiens GN=PGAM1 PE=1 SV=2	0.00136085	0	0.000549615	0.000840371	0.000642175	4	0	2	3	2
P00558	Phosphoglycerate kinase 1 OS=Homo sapiens GN=PGK1 PE=1 SV=3	0.000828911	0.000803261	0	0.00204752	0	4	6	0	12	0
P14618	Pyruvate kinase PKM OS=Homo sapiens GN=PKM PE=1 SV=4	0.00130191	0.00105135	0.000788713	0.0026799	0.00061436	8	10	6	20	4
P29401	Transketolase OS=Homo sapiens GN=TKT PE=1 SV=3	0	0	0.000336121	0.000228415	0	0	0	3	2	0
P60174	Triosephosphate isomerase OS=Homo sapiens GN=TPI1 PE=1 SV=3	0.00151073	0.00117119	0.00048812	0.00149269	0.000570324	5	6	2	6	2
Proteases
Uniprot	Protein and gene name	DT22 NSAF	DT28 NSAF	231 NSAF	MCF-7 NSAF	10A NSAF	DT22 SC	DT28 SC	231 SC	MCF-7 SC	MCF-10A SC
P00751	Complement factor B OS=Homo sapiens GN=CFB PE=1 SV=2	0	0	0.000548176	0.00027939	0.000533745	0	0	6	3	5
P16870	Carboxypeptidase E OS=Homo sapiens GN=CPE PE=1 SV=1	0	0	0	0.00553067	0	0	0	0	37	0
P07339	Cathepsin D OS=Homo sapiens GN=CTSD PE=1 SV=1	0.000419485	0.000406504	0.00474376	0.00898027	0	2	3	28	52	0
Q9UBR2	Cathepsin Z OS=Homo sapiens GN=CTSZ PE=1 SV=1	0	0	0.00230367	0	0	0	0	10	0	0
Q92820	Gamma-glutamyl hydrolase OS=Homo sapiens GN=GGH PE=1 SV=2	0.00244568	0.000702222	0	0	0	9	4	0	0	0
P07288	Prostate-specific antigen OS=Homo sapiens GN=KLK3 PE=1 SV=2	0	0	0	0.00299872	0	0	0	0	11	0
P08519	Apolipoprotein(a) OS=Homo sapiens GN=LPA PE=1 SV=1	0.000114003	6.13749e-05	3.06953e-05	3.12891e-05	0	6	5	2	2	0
Q8NBP7	Proprotein convertase subtilisin/kexin type 9 OS=Homo sapiens GN=PCSK9 PE=1 SV=3	0	0	0.00100869	0	0	0	0	10	0	0
P12273	Prolactin-inducible protein OS=Homo sapiens GN=PIP PE=1 SV=1	0	0	0	0.0121835	0	0	0	0	25	0
O95084	Serine protease 23 OS=Homo sapiens GN=PRSS23 PE=1 SV=1	0	0	0	0.00167196	0	0	0	0	9	0
Protease inhibitors
Uniprot	Protein and gene name	DT22 NSAF	DT28 NSAF	231 NSAF	MCF-7 NSAF	10A NSAF	DT22 SC	DT28 SC	231 SC	MCF-7 SC	MCF-10A SC
Q06481	Amyloid-like protein 2 OS=Homo sapiens GN=APLP2 PE=1 SV=2	0.000226511	0	0.000731859	0	0	2	0	8	0	0
P05067	Amyloid beta A4 protein OS=Homo sapiens GN=APP PE=1 SV=3	0.000673356	0	0.000725206	0	0	6	0	8	0	0
P01034	Cystatin-C OS=Homo sapiens GN=CST3 PE=1 SV=1	0	0	0.0181674	0.00877209	0.00446884	0	0	38	18	8
Q6YHK3	CD109 antigen OS=Homo sapiens GN=CD109 PE=1 SV=2	0.000598021	0	0	0	0	10	0	0	0	0
P08519	Apolipoprotein(a) OS=Homo sapiens GN=LPA PE=1 SV=1	0.000114003	6.13749e-05	3.06953e-05	3.12891e-05	0	6	5	2	2	0
P19957	Elafin OS=Homo sapiens GN=PI3 PE=1 SV=3	0	0.00429435	0	0	0	0	9	0	0	0
P01011	Alpha-1-antichymotrypsin OS=Homo sapiens GN=SERPINA3 PE=1 SV=2	0	0	0	0.0050462	0	0	0	0	30	0
P05546	Heparin cofactor 2 OS=Homo sapiens GN=SERPIND1 PE=1 SV=3	0.00121222	0	0.000279764	0.000855528	0.000653758	7	0	2	6	4
P05121	Plasminogen activator inhibitor 1 OS=Homo sapiens GN=SERPINE1 PE=1 SV=1	0	0	0.00190998	0	0	0	0	11	0	0
P01033	Metalloproteinase inhibitor 1 OS=Homo sapiens GN=TIMP1 PE=1 SV=1	0.00250475	0.00215755	0.00606966	0.00171863	0.00315193	6	8	18	5	8
P16035	Metalloproteinase inhibitor 2 OS=Homo sapiens GN=TIMP2 PE=1 SV=2	0	0	0.00253822	0	0	0	0	8	0	0
Putative exosomal
Uniprot	Protein and gene name	DT22 NSAF	DT28 NSAF	231 NSAF	MCF-7 NSAF	10A NSAF	DT22 SC	DT28 SC	231 SC	MCF-7 SC	MCF-10A SC
P04075	Fructose-bisphosphate aldolase A OS=Homo sapiens GN=ALDOA PE=1 SV=2	0.000474802	0.000920219	0.000575284	0.00234565	0	2	6	3	12	0
P07355	Annexin A2 OS=Homo sapiens GN=ANXA2 PE=1 SV=2	0	0	0.000823612	0.000419772	0	0	0	4	2	0
P23528	Cofilin-1 OS=Homo sapiens GN=CFL1 PE=1 SV=3	0.00104113	0.00067261	0	0.00428623	0	2	2	0	10	0
P68104	Elongation factor 1-alpha 1 OS=Homo sapiens GN=EEF1A1 PE=1 SV=1	0.00243156	0.00241674	0.00241735	0.0021561	0.00141223	13	20	16	14	8
P13639	Elongation factor 2 OS=Homo sapiens GN=EEF2 PE=1 SV=4	0.000402862	0.000130132	0	0.000165854	0	4	2	0	2	0
P06733	Alpha-enolase OS=Homo sapiens GN=ENO1 PE=1 SV=2	0.000398221	0.000900429	0.00080416	0.00049183	0	2	7	5	3	0
P04406	Glyceraldehyde-3-phosphate dehydrogenase OS=Homo sapiens GN=GAPDH PE=1 SV=3	0.00257952	0.00383287	0.00187525	0.00191153	0	10	23	9	9	0
P07900	Heat shock protein HSP 90-alpha OS=Homo sapiens GN=HSP90AA1 PE=1 SV=5	0.000472208	0.000228798	0	0.000291604	0	4	3	0	3	0
P08238	Heat shock protein HSP 90-beta OS=Homo sapiens GN=HSP90AB1 PE=1 SV=4	0.000238713	0.000308434	0.000192821	0.000884479	0.000225294	2	4	2	9	2
P11142	Heat shock cognate 71 kDa protein OS=Homo sapiens GN=HSPA8 PE=1 SV=1	0.00160521	0.00077777	0.000648307	0.00077099	0.000757489	12	9	6	7	6
P00338	L-lactate dehydrogenase A chain OS=Homo sapiens GN=LDHA PE=1 SV=2	0	0.000840762	0	0	0	0	5	0	0	0
P26038	Moesin OS=Homo sapiens GN=MSN PE=1 SV=3	0.000449293	0.000193506	0.000241945	0	0	3	2	2	0	0
P00558	Phosphoglycerate kinase 1 OS=Homo sapiens GN=PGK1 PE=1 SV=3	0.000828911	0.000803261	0	0.00204752	0	4	6	0	12	0
P62258	14-3-3 protein epsilon OS=Homo sapiens GN=YWHAE PE=1 SV=1	0.000677757	0	0.000821189	0.0011161	0.000639657	2	0	3	4	2
P63104	14-3-3 protein zeta/delta OS=Homo sapiens GN=YWHAZ PE=1 SV=1	0.00105813	0	0	0.000871241	0	3	0	0	3	0
IGFBPs
Uniprot	Protein and gene name	DT22 NSAF	DT28 NSAF	231 NSAF	MCF-7 NSAF	10A NSAF	DT22 SC	DT28 SC	231 SC	MCF-7 SC	MCF-10A SC
P18065	Insulin-like growth factor-binding protein 2 OS=Homo sapiens GN=IGFBP2 PE=1 SV=2	0.00106356	0	0	0.00306498	0	4	0	0	14	0
P22692	Insulin-like growth factor-binding protein 4 OS=Homo sapiens GN=IGFBP4 PE=1 SV=2	0	0	0.00514039	0	0	0	0	19	0	0
P24593	Insulin-like growth factor-binding protein 5 OS=Homo sapiens GN=IGFBP5 PE=1 SV=1	0.00317698	0	0	0.00130793	0	10	0	0	5	0
Q16270	Insulin-like growth factor-binding protein 7 OS=Homo sapiens GN=IGFBP7 PE=1 SV=1	0	0	0.00272274	0	0	0	0	11	0	0
ECM
Uniprot	Protein and gene name	DT22 NSAF	DT28 NSAF	231 NSAF	MCF-7 NSAF	10A NSAF	DT22 SC	DT28 SC	231 SC	MCF-7 SC	MCF-10A SC
P21810	Biglycan OS=Homo sapiens GN=BGN PE=1 SV=2	0.00281785	0	0	0	0	12	0	0	0	0
P16070	CD44 antigen OS=Homo sapiens GN=CD44 PE=1 SV=3	0.000931687	0.000150476	0	0	0.000329742	8	2	0	0	3
P23528	Cofilin-1 OS=Homo sapiens GN=CFL1 PE=1 SV=3	0.00104113	0.00067261	0	0.00428623	0	2	2	0	10	0
Q14118	Dystroglycan OS=Homo sapiens GN=DAG1 PE=1 SV=2	0.000772415	0	0.00015598	0	0	8	0	2	0	0
P07585	Decorin OS=Homo sapiens GN=DCN PE=1 SV=1	0	0	0.000583296	0	0.00159023	0	0	3	0	7
Q16610	Extracellular matrix protein 1 OS=Homo sapiens GN=ECM1 PE=1 SV=2	0.00128021	0	0	0	0	8	0	0	0	0
Q12805	EGF-containing fibulin-like extracellular matrix protein 1 OS=Homo sapiens GN=EFEMP1 PE=1 SV=2	0.000525846	0	0.000991091	0	0.000496286	3	0	7	0	3
Q06828	Fibromodulin OS=Homo sapiens GN=FMOD PE=1 SV=2	0.00114912	0	0	0	0	5	0	0	0	0
P05787	Keratin, type II cytoskeletal 8 OS=Homo sapiens GN=KRT8 PE=1 SV=7	0	0	0	0.00250429	0.000506561	0	0	0	17	3
P32004	Neural cell adhesion molecule L1 OS=Homo sapiens GN=L1CAM PE=1 SV=2	0.000412477	0	0	0	0	6	0	0	0	0
P09382	Galectin-1 OS=Homo sapiens GN=LGALS1 PE=1 SV=2	0.00320052	0.00206765	0	0	0.00120824	5	5	0	0	2
Q08380	Galectin-3-binding protein OS=Homo sapiens GN=LGALS3BP PE=1 SV=1	0	0	0.00238636	0	0	0	0	20	0	0
Q9Y4K0	Lysyl oxidase homolog 2 OS=Homo sapiens GN=LOXL2 PE=1 SV=1	0	0.000793401	0.00117237	0	0.000421479	0	11	13	0	4
Q14766	Latent-transforming growth factor beta-binding protein 1 OS=Homo sapiens GN=LTBP1 PE=1 SV=4	0	0	0.000162234	0	0.000189556	0	0	4	0	4
Q92823	Neuronal cell adhesion molecule OS=Homo sapiens GN=NRCAM PE=1 SV=3	0.000265074	0	0	0	0	4	0	0	0	0
P07237	Protein disulfide-isomerase OS=Homo sapiens GN=P4HB PE=1 SV=3	0.00561351	0.00142863	0.00164884	0.0018208	0.00112381	33	13	12	13	7
Q02809	Procollagen-lysine,2-oxoglutarate 5-dioxygenase 1 OS=Homo sapiens GN=PLOD1 PE=1 SV=2	0.00095091	0	0.00105614	0.000391479	0.000336546	8	0	11	4	3
P23284	Peptidyl-prolyl cis-trans isomerase B OS=Homo sapiens GN=PPIB PE=1 SV=2	0.00280045	0.000516913	0	0	0	7	2	0	0	0
Q15582	Transforming growth factor-beta-induced protein ig-h3 OS=Homo sapiens GN=TGFBI PE=1 SV=1	0	0	0.00091978	0	0.0142097	0	0	9	0	119
P07996	Thrombospondin-1 OS=Homo sapiens GN=THBS1 PE=1 SV=2	0.00169874	0.000334005	0.00292329	0.000729758	0.000697062	23	7	49	12	10
Q9Y490	Talin-1 OS=Homo sapiens GN=TLN1 PE=1 SV=3	0.000408094	6.5911e-05	0.00016482	0	0	12	3	6	0	0
P24821	Tenascin OS=Homo sapiens GN=TNC PE=1 SV=3	0.00176676	7.60926e-05	0	0	0	45	3	0	0	0
O76076	WNT1-inducible-signaling pathway protein 2 OS=Homo sapiens GN=WISP2 PE=1 SV=1	0	0	0	0.00170763	0	0	0	0	6	0
Other proteins
Uniprot	Protein and gene name	DT22 NSAF	DT28 NSAF	231 NSAF	MCF-7 NSAF	10A NSAF	DT22 SC	DT28 SC	231 SC	MCF-7 SC	MCF-10A SC
P04155	Trefoil factor 1 OS=Homo sapiens GN=TFF1 PE=1 SV=1	0	0	0	0.00338816	0	0	0	0	4	0
Q07654	Trefoil factor 3 OS=Homo sapiens GN=TFF3 PE=1 SV=1	0	0	0	0.0115621	0	0	0	0	13	0
P25311	Zinc-alpha-2-glycoprotein OS=Homo sapiens GN=AZGP1 PE=1 SV=2	0.0014499	0.000374675	0	0.00978928	0	5	2	0	41	0
P0DJI8	Serum amyloid A-1 protein OS=Homo sapiens GN=SAA1 PE=1 SV=1	0	0	0.0137314	0	0	0	0	24	0	0
Potential Serum Markers
Uniprot	Protein and gene name	DT22 NSAF	DT28 NSAF	231 NSAF	MCF-7 NSAF	10A NSAF	DT22 SC	DT28 SC	231 SC	MCF-7 SC	MCF-10A SC
P25311	Zinc-alpha-2-glycoprotein OS=Homo sapiens GN=AZGP1 PE=1 SV=2	0.0014499	0.000374675	0	0.00978928	0	5	2	0	41	0
P01034	Cystatin-C OS=Homo sapiens GN=CST3 PE=1 SV=1	0	0	0.0181674	0.00877209	0.00446884	0	0	38	18	8
P07339	Cathepsin D OS=Homo sapiens GN=CTSD PE=1 SV=1	0.000419485	0.000406504	0.00474376	0.00898027	0	2	3	28	52	0
P04406	Glyceraldehyde-3-phosphate dehydrogenase OS=Homo sapiens GN=GAPDH PE=1 SV=3	0.00257952	0.00383287	0.00187525	0.00191153	0	10	23	9	9	0
Q08380	Galectin-3-binding protein OS=Homo sapiens GN=LGALS3BP PE=1 SV=1	0	0	0.00238636	0	0	0	0	20	0	0
P07237	Protein disulfide-isomerase OS=Homo sapiens GN=P4HB PE=1 SV=3	0.00561351	0.00142863	0.00164884	0.0018208	0.00112381	33	13	12	13	7
P12273	Prolactin-inducible protein OS=Homo sapiens GN=PIP PE=1 SV=1	0	0	0	0.0121835	0	0	0	0	25	0
P14618	Pyruvate kinase PKM OS=Homo sapiens GN=PKM PE=1 SV=4	0.00130191	0.00105135	0.000788713	0.0026799	0.00061436	8	10	6	20	4
P0DJI8	Serum amyloid A-1 protein OS=Homo sapiens GN=SAA1 PE=1 SV=1	0	0	0.0137314	0	0	0	0	24	0	0
P01011	Alpha-1-antichymotrypsin OS=Homo sapiens GN=SERPINA3 PE=1 SV=2	0	0	0	0.0050462	0	0	0	0	30	0
P07996	Thrombospondin-1 OS=Homo sapiens GN=THBS1 PE=1 SV=2	0.00169874	0.000334005	0.00292329	0.000729758	0.000697062	23	7	49	12	10
P24821	Tenascin OS=Homo sapiens GN=TNC PE=1 SV=3	0.00176676	7.60926e-05	0	0	0	45	3	0	0	0
